# Supplementary material for: Distribution of papA and papG Variants among Escherichia coli Genotypes: Association with Major Extraintestinal Pathogenic Lineages
Source: Int J Mol Sci. 2024 Jun 17;25(12):6657. doi: 10.3390/ijms25126657 (PMC11203468; doi:10.3390/ijms25126657)
Supplement: Supplementary file 1 [file ijms-25-06657-s001.zip]

Archive with 2 entries (2 files):
- Table_S1-accession_codes.pdf
- Table_S2-genome_metrics.pdf
